# Supplementary material for: Smek promotes corticogenesis through regulating Mbd3’s stability and Mbd3/NuRD complex recruitment to genes associated with neurogenesis
Source: PLoS Biol. 2017 May 3;15(5):e2001220. doi: 10.1371/journal.pbio.2001220 (PMC5414985; doi:10.1371/journal.pbio.2001220)
Supplement: S2 Data — (XLSX) [file pbio.2001220.s018.xlsx]

## Sheet: Fig. 1A
	Fig. 1A
														N=4	N=5		N=6	N=5
			Total region	TUJ1 +	Tbr1+	TUJ1&Tbr1+		TUJ1+/DAPI(%)	Tbr1+/DAPI(%)	TUJ1&Tbr1+/DAPI(%)				E12.5-WT	E12.5-dKO		E14.5-WT	E14.5-dKO
	E12.5-WT	1	6985	2532	1806	1671		36.2491	25.8554	23.9227		TUJ1+/DAPI(%)	Average	30.2846	16.4126	Average	63.7288	40.7193
		2	6395	1832	1606	1781		28.6474	25.1134	27.8499			Stedv	6.67133	1.16667	Stedv	7.11952	12.5901
		3	6933	2404	1755	1897		34.6747	25.3137	27.3619				T-test			T-test
		4	6023	1299	1153	1077		21.5673	19.1433	17.8815				0.00236623			0.00404876
	E12.5-dKO	1	3924	626	540	445		15.9531	13.7615	11.3405				N=4	N=5		N=6	N=5
		2	4651	728	267	298		15.6525	5.7407	6.40722				E12.5-WT	E12.5-dKO		E14.5-WT	E14.5-dKO
		3	4916	885	448	444		18.0024	9.1131	9.03173		Tbr1+/DAPI(%)	Average	23.8564	8.84069	Average	46.1495	26.5668
		4	4161	633	391	186		15.2127	9.39678	4.47008			Stedv	3.1577	3.21038	Stedv	3.97774	6.10082
		5	4054	699	251	205		17.2422	6.19142	5.05673				T-test			T-test
														0.000207541			0.000121596
	E14.5-WT	1	9913	5453	5157	5735		55.0086	52.0226	57.8533				N=4	N=5		N=6	N=5
		2	11876	8898	5852	5922		74.9242	49.2759	49.8653				E12.5-WT	E12.5-dKO		E14.5-WT	E14.5-dKO
		3	9113	5451	3921	3619		59.8156	43.0264	39.7125		TUJ1&Tbr1+/DAPI(%)	Average	24.254	7.26125	Average	45.6578	23.2041
		4	10296	6130	4767	4435		59.5377	46.2995	43.075			Stedv	4.59378	2.879	Stedv	7.39338	2.40737
		5	12628	8240	5682	5788		65.2518	44.9952	45.8347				T-test			T-test
		6	11413	7742	4711	4292		67.8349	41.2775	37.6062				0.000247798			0.000116697
	E14.5-dKO	1	7247	1954	1590	1512		26.9629	21.9401	20.8638
		2	6247	2143	1614	1459		34.3045	25.8364	23.3552
		3	9267	5268	3358	2480		56.8469	36.2361	26.7616
		4	9808	4999	2735	2349		50.9686	27.8854	23.9498
		5	6496	2242	1360	1370		34.5135	20.936	21.0899
	MAP2 + population
			DAPI	MAP2		MAP2/DAPI	MAP2/DAPI (%)					MAP2+/DAPI (%)		WT-E12.5	dKO-E12.5
	WT-E12.5	#1	4078	854		0.209416	20.9416						Average	22.1375	10.8331
	(N=4)	#2	3548	767		0.216178	21.6178						Stedv	1.50012	2.25539
		#3	4648	1131		0.24333	24.333							T-test
		#4	25003	5415		0.216574	21.6574							5.88147e-05
			DAPI	MAP2
	dKO-E12.5	#1	2819	285		0.1011	10.11
	(N=5)	#2	2904	341		0.117424	11.7424
		#3	3354	418		0.124627	12.4627
		#4	4075	294		0.0721472	7.21472
		#5	4424	559		0.126356	12.6356

## Sheet: Fig. 1B
	Fig. 1B
			Total region	Pax6 +		Pax6+/DAPI(%)
	E12.5-WT	1	6959	4552		65.4117
		2	7363	4170		56.6345
		3	6619	4357		65.8257
		4	7061	4384		62.0875
		5	5751	3917		68.1099
	E12.5-dKO	1	5037	5017		99.6029
		2	5048	4151		82.2306
		3	4408	4390		99.5917
		4	5193	4208		81.0322
	E14.5-WT	1	7487	3130		41.8058
		2	6130	3311		54.0131
		3	8364	3267		39.0603
		4	9585	3437		35.8581
		5	12685	4043		31.8723
		6	8544	3572		41.8071
	E14.5-dKO	1	5823	3724		63.9533
		2	5616	3874		68.9815
		3	6718	4318		64.2751
			N=5	N=4		N=6	N=3
			E12.5-WT	E12.5-dKO		E14.5-WT	E14.5-dKO
	Pax6+/DAPI(%)	Average	63.6139	90.6143	Average	40.7361	65.7366
		Stedv	4.45476	10.3842	Stedv	7.53311	2.81474
			T-test			T-test
			0.00111662			0.00100366

## Sheet: Fig. 1C
	Fig. 1C
	Type	No.	Nestin Intensity
	WT-Un	1	17054		Relative Nestin intensity
		2	22693			WT-Un	WT-2DIV		dKO-Un	dKO-2DIV
		3	11877		Relative Value	1	0.10414		0.797056	0.600622
		4	14275			1.33066	0.563621		1.10303	0.996364
		5	7516			0.696435	0.29559		0.960244	1.40917
		6	6974			0.837047	0.0276182		1.06327	0.337516
	WT-2DIV	1	1776			0.440718	0.182479		0.617216	0.422364
		2	9612			0.408936	0.428521		1.06175	0.357218
		3	5041		Relative average	0.785632	0.266995		0.933759	0.687209
		4	471		Stedv	0.350562	0.20291		0.19047	0.430262
		5	3112
		6	7308		T-test
	dKO-Un	1	13593		WTUn&2DIV	0.0173428
		2	18811		dKOUn&2DIV	0.224068
		3	16376		WT2DIV&dKO2DIV	0.0472219
		4	18133
		5	10526
		6	18107
	dKO-2DIV	1	10243
		2	16992
		3	24032
		4	5756
		5	7203
		6	6092
	Type	No.	DAPI	TUJ1	TUJ1/DAPI			WT-Un	WT-2DIV		S1/2 dKO-Un	S1/2 dKO-2DIV
	WT-Un	#1	41	2	4.87805			TUJ1/DAPI	TUJ1/DAPI		TUJ1/DAPI	TUJ1/DAPI
		#2	34	1	2.94118		#1	4.87805	21.875		3.1746	3.0303
		#3	35	2	5.71429		#2	2.94118	21.0526		2.32558	6.25
							#3	5.71429	40		7.01754	16.6667
	WT-2DIV	#1	32	7	21.875		#4		27.2727			8.33333
		#2	19	4	21.0526		#5		20			5.55556
		#3	10	4	40		#6		24			0
		#4	11	3	27.2727
		#5	10	2	20
		#6	25	6	24
							Average	4.51117	25.7001		4.17258	6.63931
	S1/2 dKO-Un	#1	63	2	3.1746		Stedv	1.42249	7.46421		2.50012	5.68945
		#2	43	1	2.32558
		#3	57	4	7.01754
							T-test
	S1/2 dKO-2DIV	#1	33	1	3.0303		WTUn&2DIV	0.0021677
		#2	32	2	6.25		dKOUn&2DIV	0.507107
		#3	18	3	16.6667		WT2DIV&dKO2DIV	8.64827e-05
		#4	24	2	8.33333
		#5	18	1	5.55556
		#6	9	0	0

## Sheet: Fig.1D
	Fig. 1D
	Primary Sphere															Secondary Sphere
	1day			4days			6days			8days						1day			4days			6days			8days
	WT	SMEK1,2 dKO		WT	SMEK1,2 dKO		WT	SMEK1,2 dKO		WT	SMEK1,2 dKO					WT	SMEK1,2 dKO		WT	SMEK1,2 dKO		WT	SMEK1,2 dKO		WT	SMEK1,2 dKO
	45	42		75	87		152	199		337	431			0~30		36	37		80	91		217	192		373	382			0~30
	40	38		66	74		135	149		286	244			31~60		30	34		72	75		179	182		355	378			31~60
	39	37		66	68		131	127		253	230			61~90		30	32		71	74		178	182		314	372			61~90
	39	36		63	64		121	127		242	229			91~150		29	29		66	71		168	179		310	366			91~150
	34	34		60	63		116	126		201	218			150~300		27	28		63	70		164	179		303	352			150~300
	31	34		55	58		110	124		198	206			~300		27	26		63	69		163	177		298	347			~300
	30	33		54	58		110	121		194	184					24	26		63	68		155	177		281	340
	30	31		54	57		108	119		171	178						24		62	63		154	175		277	337
	30	28		51	57		94	109		169	177						22		61	63		146	174		254	332
	28	25		51	57		94	105		156	165								60	63		139	173		252	328
	24	23		48	56		94	99		145	157								60	61		132	171		247	327
	24	23		48	52		91	99		130	146								59	61		131	162		235	322
	15			47	51		87	98		108	140								59	59		130	156		223	322
				45	49		84	96		90	134								56	59		126	155		220	316
				43	48		84	81			98								53	56		124	153		210	315
				42	38		81	62											51	56		123	148		203	311
				39	33		69	61											50	53		121	145		201	305
							55												48	51		121	144		200	304
							51												40	46		119	142		200	300
																			39	46		115	142		194	299
																				40		114	140		191	298
																				37		113	139		191	292
																				35		109	138		186	284
																						106	136		163	281
																						101	132		139	268
																						100	129		134	264
																						98	127		128	259
																						98	125		123	259
																						97	124		118	258
																						97	120		106	258
																						94	116		84	252
																						94	114			248
																						93	113			246
																						91	113			242
																						86	111			238
																						84	106			238
																						82	104			230
																						75	104			229
																						68	102			225
																						61	101			224
																							99			219
																							99			214
																							91			212
																							85			205
																							74			203
																							51			196
																										169
																										165
																										159
																										157
																										137
																										135
	T-test	1day			4days			6days			8days				T-test	1day			4days			6days			8days
		0.853377			0.00225305			0.172805			0.873549					0.883282			0.862481			0.0327461			0.00137009
																						*			**

## Sheet: Fig.1E
Fig. 1E
	Sample	2^-(ddCt)-1	2^-(ddCt)-2	2^-(ddCt)-3	Detector	Average	Stedv					T-test
	WTun	0.779248	1.14513	1.37125	Dlx1	1.09854	0.29874				WT(Un)&dKO(Un)	0.391269
	S12dKOun	1.29927	0.828589	3.23764	Dlx1	1.7885	1.27687				WT(D2)&dKO(D2)	0.0153714
	WT2D	28.6098	34.3475	37.2699	Dlx1	33.4091	4.40565
	S12dKO2D	8.37263	6.67447	5.70513	Dlx1	6.91741	1.35024
	Sample	2^-(ddCt)-1	2^-(ddCt)-2	2^-(ddCt)-3	Detector	Average	Stedv					T-test
	WTun	1.05786	1.13088	1.0981	Dlx2	1.09561	0.0365769				WT(Un)&dKO(Un)	0.411657
	S12dKOun	1.13339	0.584294	0.99762	Dlx2	0.905101	0.286001				WT(D2)&dKO(D2)	0.034163
	WT2D	13.6346	19.5113	22.3385	Dlx2	18.4948	4.44011
	S12dKO2D	4.53672	3.65556	4.13518	Dlx2	4.10916	0.441156
	Sample	2^-(ddCt)-1	2^-(ddCt)-2	2^-(ddCt)-3	Detector	Average	Stedv					T-test
	WTun	1.2101	0.972151	1.07913	TUJ1	1.08712	0.119174				WT(Un)&dKO(Un)	0.295867
	S12dKOun	0.76282	0.807301	1.10876	TUJ1	0.892961	0.188208				WT(D2)&dKO(D2)	0.00162629
	WT2D	15.3549	16.2899	14.9648	TUJ1	15.5366	0.680971
	S12dKO2D	6.6983	7.16223	7.02774	TUJ1	6.96275	0.238696
	Sample	2^-(ddCt)-1	2^-(ddCt)-2	2^-(ddCt)-3	Detector	Average	Stedv					T-test
	WTun	2.20551	1.88401	3.07887	Gad67	2.38946	0.618308				WT(Un)&dKO(Un)	0.076189
	S12dKOun	0.923509	1.22313	1.08782	Gad67	1.07815	0.150044				WT(D2)&dKO(D2)	0.00346795
	WT2D	34.6573	39.8388	38.792	Gad67	37.7627	2.73979
	S12dKO2D	15.4818	16.6898	15.9022	Gad67	16.0246	0.613213
	Sample	2^-(ddCt)-1	2^-(ddCt)-2	2^-(ddCt)-3	Detector	Average	Stedv					T-test
	WTun	0.572157	0.481707	1.42389	NeuroD1	0.825919	0.519831				WT(Un)&dKO(Un)	0.963315
	S12dKOun	0.765103	0.894075	0.864413	NeuroD1	0.841197	0.0675476				WT(D2)&dKO(D2)	0.0167973
	WT2D	11.2705	14.0024	12.1187	NeuroD1	12.4639	1.39828
	S12dKO2D	8.1479	9.13034	7.43171	NeuroD1	8.23665	0.852784
	Sample	2^-(ddCt)-1	2^-(ddCt)-2	2^-(ddCt)-3	Detector	Average	Stedv					T-test
	WTun	3.49264	2.55364	2.98646	GFAP	3.01091	0.469975				WT(Un)&dKO(Un)	0.0390563
	S12dKOun	0.325426	1.04831	0.584077	GFAP	0.652604	0.36628				WT(D2)&dKO(D2)	0.00955542
	WT2D	839.665	713.844	606.877	GFAP	720.129	116.521
	S12dKO2D	86.5606	79.0076	72.1136	GFAP	79.2272	7.226
	Sample	2^-(ddCt)-1	2^-(ddCt)-2	2^-(ddCt)-3	Detector	Average	Stedv					T-test
	WTun	0.947936	1.14504	1.1041	MBP	1.06569	0.104014				WT(Un)&dKO(Un)	0.039461
	S12dKOun	0.477899	0.164291	0.393595	MBP	0.345262	0.162294				WT(D2)&dKO(D2)	0.0176512
	WT2D	384.863	270.338	252.613	MBP	302.605	71.7869
	S12dKO2D	8.63329	4.91327	3.69418	MBP	5.74692	2.57292
	Sample	2^-(ddCt)-1	2^-(ddCt)-2	2^-(ddCt)-3	Detector	Average	Stedv					T-test
	WTun	5.84579	5.3055	7.0496	Nestin	6.06696	0.892841				WT(Un)&dKO(Un)	0.0436781
	S12dKOun	7.32864	7.48409	8.06789	Nestin	7.62687	0.389762				WT(D2)&dKO(D2)	0.00448059
	WT2D	0.884008	1.08847	1.40705	Nestin	1.12651	0.26359
	S12dKO2D	2.4028	2.4223	2.61282	Nestin	2.47931	0.116036
	Sample	2^-(ddCt)-1	2^-(ddCt)-2	2^-(ddCt)-3	Detector	Average	Stedv					T-test
	WTun	1.12259	0.98624	1.02816	NeuN	1.04566	0.069842				WT(Un)&dKO(Un)	0.535215
	S12dKOun	0.983291	1.00048	1.04009	NeuN	1.00795	0.0291273				WT(D2)&dKO(D2)	0.017113
	WT2D	2.8911	3.4872	2.76042	NeuN	3.04624	0.387435
	S12dKO2D	1.97972	2.08616	1.73164	NeuN	1.93251	0.181915

## Sheet: Fig.2E
Fig. 2E
			Undifferentiation				Differentiation
			input	IgG	Mbd3	SMEK2	Input	IgG	Mbd3	SMEK2
	#1	SMEK2	2292345	5803	86578	1377185	2754012	28117	5815	1629027
		Mbd3	2065438	8935	1070225	148218	1533367	22569	1030593	24108
	#2	SMEK2	1856105	3363	116344	1263356	2386589	54777	14165	1427875
		Mbd3	1554457	8608	965803	167613	1171454	12977	948649	24466
				Un	Diff
		Immunoprecipated Smek2/Total Mbd3 (%)	#1	8.0897	0.564238
			#2	12.0463	1.49318
			Average	10.068	1.02871
			Stedv	2.79777	0.656858
				Un	Diff
		Immunoprecipated Mbd3/Total Smek2 (%)	#1	10.7624	1.4799
			#2	13.2673	1.71346
			Average	12.0148	1.59668
			Stedv	1.77123	0.165147

## Sheet: Fig. 3A
Fig. 3A
		Naïve Un	Naïve D2		Smek1 Un	Smek1 D2		Smek2 Un	Smek2 D2		Smek1,2 Un	Smek1,2 D2
		8795	6597		7719	3254		3476	3589		5024	4635
		10698	2305		9410	4897		2206	4070		2704	2666
		10215	1873		3509	7184		3317	3260		5647	1928
		10733	1665		5135	6284		3541	3012		6318	3796
		9454	1823		5547	3703		9961	2776		6298	4324
		7865	1792		4919	5529		2754	2333		7305	3941
		7586	2396		5799	6104		4191	2994		4016	6657
		13685	1661		5888	6996		8836	3512		8521	4173
		9477	1168		5849			3846	4937		5455	3973
					10248			4516	3162		4156	3677
					10172			3415	7725		4669	3741
								3175			2977	9702
	average	9834.22	2364.44		6745	5493.88		4436.17	3760.91		5257.5	4434.42
	stedv	1830.71	1627.77		2287.61	1448.7		2406.61	1484.99		1708.73	2003.09
			T-Test			T-Test			T-Test			T-Test
			3.84121e-05			0.192821			0.43239			0.368797

## Sheet: Fig. 3C
Fig. 3C
		WT NSC				SMEK1 KO				SMEK2 KO				SMEK1/2 dKO
		Un	D1	D3		Un	D1	D3		Un	D1	D3		Un	D1	D3
	Mbd3-1	4810773	3496110	2895498		5387348	5220021	5263490		5140438	5198776	4082901		5274941	4197441	3935102
	Mbd3-2	2175488	1336453	1161672		2607931	2524342	2777568		2240576	2241385	1578684		2324948	1753974	1582839
	Mbd3-3	1011045	715681	507188		1878322	1235403	1121482		1434171	1061738	739801		1372054	980601	950367
	a-tubulin-1	3329045	3160170	3416844		3485279	3390897	3308121		3509181	3241363	3172751		4029558	3297695	3425802
	a-tubulin-2	3278774	3122517	3378596		3451355	3328332	3305217		3481414	3584532	3613259		3947852	3659612	2774391
	a-tubulin-3	3262530	3118500	3396001		3434306	3318855	3333760		3484645	3638331	3651900		3946537	3655736	3495657
	Rel.Mbd3-1	1	0.726725	0.601878		1.11985	1.08507	1.0941		1.06853	1.08065	0.8487		1.09649	0.872509	0.817977
	Rel.Mbd3-2	1	0.614323	0.533982		1.19878	1.16036	1.27676		1.02992	1.03029	0.725669		1.0687	0.806244	0.727579
	Rel.Mbd3-3	1	0.707863	0.501647		1.8578	1.22191	1.10923		1.4185	1.05014	0.731719		1.35707	0.969889	0.939985
	Rel.a-tub-1	1	0.949272	1.02637		1.04693	1.01858	0.993715		1.05411	0.973662	0.953051		1.21042	0.990583	1.02906
	Rel.a-tub-2	1	0.952343	1.03044		1.05264	1.01511	1.00806		1.0618	1.09325	1.10202		1.20406	1.11615	0.846167
	Rel.a-tub-3	1	0.955853	1.04091		1.05265	1.01726	1.02183		1.06808	1.11519	1.11935		1.20966	1.12052	1.07146
		WT NSC				SMEK1 KO				SMEK2 KO				SMEK1/2 dKO
		Un	D1	D3		Un	D1	D3		Un	D1	D3		Un	D1	D3
	Rel.Mbd3/a-tub-1	1	0.76556	0.586412		1.06965	1.06528	1.10103		1.01368	1.10989	0.890508		0.905868	0.880803	0.794874
	Rel.Mbd3/a-tub-2	1	0.645065	0.518206		1.13884	1.14308	1.26654		0.969971	0.942408	0.658493		0.887579	0.722342	0.859852
	Rel.Mbd3/a-tub-3	1	0.740556	0.481931		1.76488	1.20117	1.08553		1.32809	0.941671	0.653702		1.12186	0.865569	0.877297
	Average	1	0.71706	0.52885		1.32446	1.13651	1.15103		1.10391	0.997988	0.734234		0.971769	0.822905	0.844008
	Stedv	0	0.0635908	0.0530474		0.382984	0.0681844	0.100334		0.195368	0.0969068	0.135358		0.130304	0.0874223	0.0434356
	T-Test		0.0164239	0.004199			0.422549	0.565903			0.54038	0.14965			0.157297	0.180409

## Sheet: Fig. 3E
Fig. 3E
							Average	Stedv
	Un-WT	1.0403	0.95	0.756546	Un-WT	Mbd3	0.915615	0.144969
	D1-WT	1.47939	1.60325	1.49433	D1-WT	Mbd3	1.52566	0.0676125
	D3-WT	0.979421	1.03025	1.09391	D3-WT	Mbd3	1.03453	0.0573665
	Un-S1	0.86334	1.15509	1.14444	Un-S1 KO	Mbd3	1.05429	0.165451
	D1-S1	1.06511	1.11729	1.06659	D1-S1 KO	Mbd3	1.08299	0.0297083
	D3-S1	0.757334	0.806083	1.25361	D3-S1 KO	Mbd3	0.939009	0.27354
	Un-S2	0.885153	0.626332	1.28622	Un-S2 KO	Mbd3	0.932567	0.332488
	D1-S2	1.27015	1.21251	1.22561	D1-S2 KO	Mbd3	1.23609	0.0302153
	D3-S2	0.976708	0.943438	1.09429	D3-S2 KO	Mbd3	1.00481	0.0792575
	Un-S1,2	0.967276	1.82134	1.38271	Un-S1,2 KO	Mbd3	1.39044	0.427085
	D1-S1,2	0.961928	1.09581	0.991373	D1-S1,2 KO	Mbd3	1.01637	0.0703557
	D3-S1,2	0.892547	0.761545	1.28214	D3-S1,2 KO	Mbd3	0.978744	0.27079

## Sheet: Fig. 3G
Fig. 3G
		MG132	0	3	6	9	(hr)
		Mbd3-1	24688	52890	66586	69542
		Rel. Mbd3-1	1	2.14234	2.6971	2.81683
		Mbd3-2	10905	15710	19504	20406
		Rel. Mbd3-2	1	1.44062	1.78854	1.87125
		a-tub-1	58206	56394	56567	48991
		Rel.a-tub-1	1	0.968869	0.971841	0.841683
		a-tub-2	42316	31236	30119	32526
		Rel.a-tub-2	1	0.738161	0.711764	0.768645
		Rel. Mbd3/a-tub #1	1	2.21117	2.77525	3.34667
		Rel. Mbd3/a-tub #2	1	1.95164	2.51282	2.43448
		Average	1	2.08141	2.64404	2.89057
		Stedv	0	0.183517	0.185561	0.645015

[truncated: 23 more sheets: Fig.3F, Fig.4A, Fig.4B, Fig. 4C, 4E, Fig. 5D, Fig. 5E & S7F, Fig. 5F, Fig. 6A, Fig. 6B, Fig. 6C, Fig.7A, Fig. 7B, Fig. 7D, Fig.8C, Fig.8D, S1B Fig, S1F Fig, S2B Fig, S7C Fig, S8D Fig …]
